# Supplementary material for: Dataset to support the adoption of social media and emerging technologies for students’ continuous engagement
Source: Data Brief. 2020 Jun 25;31:105926. doi: 10.1016/j.dib.2020.105926 (PMC7316039; doi:10.1016/j.dib.2020.105926)
Supplement: Supplementary file 1 [file mmc1.xml]

<?xml version="1.0" encoding="utf-8" standalone="no"?>
<data>
  <datasets>
    <author>akinyinka.akindele@kiu.ac.ug;akinyinka.akindele@kiu.ac.ug;atakindele@lautech.edu.ng</author>
    <type>1</type>
    <dataset>
      <name>Survey Dataset on Face to Face Students' intention to use Social Media and Emerging Technologies for Continuous Learning</name>
      <caption />
      <description>Data collected from 850 face to face University students during the COVID-19 pandemic lockdown. An online google form was used to elicit information from the students about their awareness and intention to use these alternative modes of teaching and learning. The questions were structured using the Unified Theory of Acceptance and Use of Technology (UTAUT) model</description>
      <filetype>
        <name />
      </filetype>
      <filesize />
      <source>0</source>
      <sourcename>Original Data</sourcename>
      <access>
        <type>1</type>
        <name>Data available in data repository</name>
        <reponame>Mendeley Data</reponame>
        <PersistentId>10.17632/vb2m5x5xhr.2</PersistentId>
        <deeplinkurl>https://data.mendeley.com/datasets/vb2m5x5xhr/2</deeplinkurl>
      </access>
    </dataset>
  </datasets>
</data>
