# Supplementary material for: Dataset to support the adoption of social media and emerging technologies for students’ continuous engagement
Source: Data Brief. 2020 Jun 25;31:105926. doi: 10.1016/j.dib.2020.105926 (PMC7316039; doi:10.1016/j.dib.2020.105926)
Supplement: Supplementary file 2 [file mmc2.zip]

Archive with 1 entries (1 files):
- F2F Supporting Documents.rar
